# Supplementary material for: Polyphyly of nuclear lamin genes indicates an early eukaryotic origin of the metazoan-type intermediate filament proteins
Source: Sci Rep. 2015 May 29;5:10652. doi: 10.1038/srep10652 (PMC4448529; doi:10.1038/srep10652)
Supplement: Supplementary Information [file srep10652-s1.zip]

Archive with 1 entries (1 files):
- Supplementary_Dataset_S1.fas
